# Supplementary material for: Up-Regulation of the Nrf2/HO-1 Antioxidant Pathway in Macrophages by an Extract from a New Halophilic Archaea Isolated in Odiel Saltworks
Source: Antioxidants (Basel). 2023 May 11;12(5):1080. doi: 10.3390/antiox12051080 (PMC10215637; doi:10.3390/antiox12051080)
Supplement: Supplementary file 1 [file antioxidants-12-01080-s001.zip]

Archive with 1 entries (1 files):
- Suplementary Mat_HAE.pdf
